# Supplementary material for: Evaluation of Total Eosinophil Counts, Serum Allergen-Specific IgE and Related Cytokines in Dogs with Atopic Dermatitis
Source: Animals (Basel). 2025 Nov 5;15(21):3219. doi: 10.3390/ani15213219 (PMC12609046; doi:10.3390/ani15213219)
Supplement: Supplementary file 1 [file animals-15-03219-s001.zip]

Archive with 1 entries (1 files):
- animals-3957399-supplementary.pdf
